# Supplementary material for: Analysis of the Fecal Metabolomic Profile in Breast vs. Different Formula Milk Feeding in Late Preterm Infants
Source: Metabolites. 2024 Jan 22;14(1):72. doi: 10.3390/metabo14010072 (PMC10820811; doi:10.3390/metabo14010072)
Supplement: Supplementary file 1 [file metabolites-14-00072-s001.zip]

Archive with 1 entries (1 files):
- metabolites-2809415-supplementary.pdf
